# Supplementary material for: Molecular Heterogeneity of Pediatric AML with Atypical Promyelocytes Accumulation in Children—A Single Center Experience
Source: Genes (Basel). 2023 Mar 8;14(3):675. doi: 10.3390/genes14030675 (PMC10048084; doi:10.3390/genes14030675)
Supplement: Supplementary file 1 [file genes-14-00675-s001.zip]

Archive with 1 entries (1 files):
- genes-2203676-supplementary.xlsx
